# Supplementary material for: Exploring a Novel Anti-Inflammatory Therapy for Diabetic Retinopathy Based on Glyco-Zeolitic-Imidazolate Frameworks
Source: Pharmaceutics. 2025 Jun 17;17(6):791. doi: 10.3390/pharmaceutics17060791 (PMC12196511; doi:10.3390/pharmaceutics17060791)
Supplement: Supplementary file 1 [file pharmaceutics-17-00791-s001.zip]

Archive with 1 entries (1 files):
- pharmaceutics-3665742-supplementary.pdf
